# Supplementary material for: Dopaminergic Inhibition of the Inwardly Rectifying Potassium Current in Direct Pathway Medium Spiny Neurons in Normal and Parkinsonian Striatum
Source: Brain Sci. 2025 Sep 12;15(9):979. doi: 10.3390/brainsci15090979 (PMC12468061; doi:10.3390/brainsci15090979)
Supplement: Supplementary file 1 [file brainsci-15-00979-s001.zip]

Archive with 3 entries (3 files):
- brainsci-3818211-Video 1.MOV
- brainsci-3818211-Video 2.mov
- Supl videos_2025-8-14.pdf
